# Supplementary material for: An asymmetric tetrabody is a potent and efficacious agonist of the erythropoietin receptor in vitro and in vivo
Source: Protein Sci. 2025 Sep 17;34(10):e70292. doi: 10.1002/pro.70292 (PMC12442453; doi:10.1002/pro.70292)
Supplement: Supplementary file 1 — TABLE S1: Supporting information. [file PRO-34-e70292-s001.xlsx]

## Sheet: Sheet1
PDB Code	8VUI	9NWU
Beamline	NECAT-24-ID-E	NECAT-24-ID-E
Crystals	Native	Native
Unit Cell parameters
Space group	P212121	P21
a, b, c (Å)	56.4, 71.9, 197.0	57.4, 141.8, 60.7
𝜶, β, 𝜸 (°)	90, 90, 90	90, 90.8, 90
Resolution (Å)	98.51-2.06(2.12-2.06)	141.78-1.96(2.01-1.96)
Unique Reflections	46837(2699)	65686(3298)
Rpim	0.046(0.506)	0.032(0.610)
Overall I /𝜎I	9.3(1.9)	14.9(1.3)
Completeness (%)	92.5(69.7)	94.9(71.3)
Redundancy	6.5(6.6)	3.3(2.3)
CC half	0.995(0.723)	0.998(0.444)
Wilson B Factor	39.2	36.1
Refinement
Resolution (Å)	98.51-2.10	70.89-1.96
No. reflections	44968(1927)	65633(3544)
Rwork / Rfree (%)	19.7/24.0	16.7/21.5
No. atoms
Protein/peptide	4737	6913
Ligand/ion	50	80
Water	229	587
B-factors
Overall	52.8	41.2
Protein	52.9	40.6
Ligand/ion	65.7	57.7
Water	48.8	45.9
R.m.s. deviations
Bond lengths (Å)	0.007	0.008
Bond angles (°)	0.94	0.98
Ramachandran
Favoured	97.4	96.6
Allowed	2.6	3.4
Forbidden	0	0
